# Supplementary material for: Genetic Evidence of Yersinia pestis from the First Pandemic
Source: Genes (Basel). 2025 Jul 31;16(8):926. doi: 10.3390/genes16080926 (PMC12385600; doi:10.3390/genes16080926)
Supplement: Supplementary file 1 [file genes-16-00926-s001.zip]

Archive with 3 entries (3 files):
- Supplemental Figure S1.pdf
- SupplementalTable_S2.xlsx
- SupplenetalTable_S1.xlsx
