# Supplementary material for: Genetic Evidence of Yersinia pestis from the First Pandemic
Source: Genes (Basel). 2025 Jul 31;16(8):926. doi: 10.3390/genes16080926 (PMC12385600; doi:10.3390/genes16080926)
Supplement: Supplementary file 1 [file genes-16-00926-s001.zip › SupplementalTable_S2.xlsx]

## Sheet: Sheet1
Table S2: The sequence similarity between all the 8 Jerash samples was carried out on the basis of ANI (Average nucleotide identity) values. A matrix was created using the identity values for all the Individual samples
Pipeline A - Genetic varients similarities	W2-110	W2-118	W2-118_ii	W2-122	W2-122_ii	W2-130	W2-130_ii	W2-131
W2-110	1	0.974925	0.978292	0.982489	0.983629	0.980261	0.96591	0.964438
W2-118	0.974925	1	0.981245	0.978655	0.978759	0.980935	0.96547	0.966998
W2-118_ii	0.978292	0.981245	1	0.982411	0.981194	0.98223	0.968413	0.965936
W2-122	0.982489	0.978655	0.982411	1	0.985701	0.980935	0.966843	0.964589
W2-122_ii	0.983629	0.978759	0.981194	0.985701	1	0.983136	0.966118	0.965159
W2-130	0.980261	0.980935	0.98223	0.980935	0.983136	1	0.967905	0.964978
W2-130_ii	0.96591	0.96547	0.968413	0.966843	0.966118	0.967905	1	0.954464
W2-131	0.964438	0.966998	0.965936	0.964589	0.965159	0.964978	0.954464	1
Pipeline B - Whole genome sequence similarities (used for Fig 3A)	W2-110	W2-118	W2-118_ii	W2-122	W2-122_ii	W2-130	W2-130_ii	W2-131	Tian Shan Hun	VAL001
VAL001	0.999954	0.999954	0.999954	0.999954	0.999954	0.999954	0.999954	0.999954	0.999967	1
Tian Shan Hun	0.999964	0.999964	0.999964	0.999964	0.999964	0.999964	0.999964	0.999964	1	0.999967
W2-110	1	1	1	1	1	0.999999	1	1	0.999964	0.999954
W2-118	1	1	1	1	1	0.999999	1	1	0.999964	0.999954
W2-118_ii	1	1	1	1	1	0.999999	1	1	0.999964	0.999954
W2-122	1	1	1	1	1	0.999999	1	1	0.999964	0.999954
W2-122_ii	1	1	1	1	1	0.999999	1	1	0.999964	0.999954
W2-130	0.999999	0.999999	0.999999	0.999999	0.999999	1	0.999999	0.999999	0.999964	0.999954
W2-130_ii	1	1	1	1	1	0.999999	1	1	0.999964	0.999954
W2-131	1	1	1	1	1	0.999999	1	1	0.999964	0.999954
